# Supplementary material for: Airway Basal Cells Mediate Hypoxia-Induced EMT by Increasing Ribosome Biogenesis
Source: Front Pharmacol. 2021 Dec 9;12:783946. doi: 10.3389/fphar.2021.783946 (PMC8696177; doi:10.3389/fphar.2021.783946)
Supplement: Supplementary file 1 [file DataSheet1.ZIP › Supplementary materials/Original source data/Source data.xlsx]

## Sheet: Sheet1
Fig.1
Fig.1.C		Time				Mean	SE
	ALI	0	7.43	7.56	7.44	7.47667	0.04177
		2	7.44	7.46	7.45	7.45	0.00577
		4	7.45	7.42	7.44	7.43667	0.00882
		8 d	7.56	7.45	7.54	7.51667	0.03383
	LLI	0	7.45	7.42	7.41	7.42667	0.01202
		2	6.53	6.61	6.42	6.52	0.05508
		4	6.89	6.9	6.93	6.90667	0.01202
		8 d	6.94	6.96	6.88	6.92667	0.02404
Fig.1.D	Time							Mean	SE
	0	0.11619	0.08294	0.09825	0.12048	0.07835	0.12374	0.10333	0.00805
	2	0.75328	0.86469	0.82954	0.86738			0.82872	0.02658
	4	0.71127	0.82495	0.84119				0.79247	0.04087
	8 d	0.87663	0.69991	0.82903				0.80186	0.05279
Fig.1.F	Time					Mean	SE
	0	1	1	1	1	1	0
	6	2.07819	1.90166	1.22425	2.11936	1.83087	0.20764
	12	1.96436	1.91917	1.23366	2.25948	1.84417	0.21704
	24h	1.61045	1.52184	1.67333	2.02564	1.70782	0.1104
Fig.1.G	Time					Mean	SE
	0	1	1	1	1	1	0
	2	1.12853	0.54756	0.47807	1.39503	0.8873	0.2234
	4	0.24078	0.70474	0.68283	0.20897	0.45933	0.13559
	8 d	0.29478	0.61206	0.86459	0.25889	0.50758	0.14303
Fig.1.H	Time				Mean	SE
	0	1	1	1	1	0
	2	1.75335	1.51138	1.84234	1.70236	0.09888
	4	1.23979	1.34355	1.45765	1.347	0.06291
	8 d	0.43158	0.50856	0.58152	0.50722	0.04329
Supplementary Fig.1
Supplementary Fig.1.C	Time					Mean	SE
	0	1	1	1	1	1	0
	6	1.19376	0.63455	1.39278	1.52896	1.18751	0.19675
	12	2.22082	0.94189	0.69304	1.43604	1.32295	0.33677
	24 h	1.71982	1.10219	2.74439	2.05615	1.90564	0.34232
Supplementary Fig.1.D	Time					Mean	SE
	0	1	1	1	1	1	0
	2	1.47239	1.41222	1.47072	1.67539	1.50768	0.05763
	4	2.36782	1.55683	1.75709	1.76023	1.86049	0.17567
	8 h	1.90105	1.41815	1.42732	1.44633	1.54821	0.11776
Fig.2
Fig.2.C	Time					Mean	SE
	0	1	1	1	1	1	0
	2	0.33788	0.41059	0.79384	0.77043	0.57819	0.11878
	4	0.51024	0.52553	0.46228	0.94037	0.6096	0.11108
	8 d	0.41625	0.34056	0.6733	0.81642	0.56163	0.11083
Fig.2.D	Time					Mean	SE
	0	1	1	1	1	1	0
	2	1.11254	1.95074	0.985	1.05771	1.27649	0.22626
	4	1.43703	1.73645	2.24763		1.80704	0.23665
	8 d	1.57813	1.72308	2.00852	2.55612	1.96646	0.21593
Fig.2.E	Time					Mean	SE
	0	1	1	1	1	1	0
	2	0.69565	1.1522	1.33784	1.0907	1.0691	0.13511
	4	1.59547	1.73274	2.17745	2.12303	1.90717	0.14354
	8 d	2.20453	2.3154	1.60402	2.39025	2.12855	0.17896
Fig.2.F	Time					Mean	SE
	0	1	1	1	1	1	0
	2	1.47299	1.49805	1.5885	1.42857	1.4536	0.16031
	4	1.45574	1.36088	1.3931	1.35309	1.35981	0.12927
	8 d	1.38274	1.36157	1.3415	1.38196	1.21997	0.08465
Fig.2.G	Group					Mean	SE
	ALI	1	1	1	1	1	0
	LLI	0.13942	0.24153	0.42899	0.50969	0.32991	0.08477
Fig.2.H	Group					Mean	SE
	ALI	1	1	1	1	1	0
	LLI	1.74586	1.22843	1.22102	1.79162	1.49673	0.15733
Fig.2.I	Group					Mean	SE
	ALI	1	1	1	1	1	0
	LLI	1.59483	1.64649	1.54924	1.90445	1.67375	0.07942
Fig.2.J	Group						Mean	SE
	ALI	1	1	1	1	1	1	0
	LLI	1.87378	2.31761	1.99921	1.83506	2.20203	2.04554	0.0934
Fig.3
Fig.3.B	Group	sub-Group					Mean	SE
	Krt5	ALI	54	52	35	23	41	7.3598
		LLI	67	61	73	64	66.25	2.56174
	Vim	ALI	0.5	0.4	0.2		0.36667	0.08819
		LLI	3.6	6.7	4.8		5.03333	0.90247
Fig.3.C	Group	sub-Group						Mean	SE
	krt5+vim+	ALI	0.4	0.3	0.1			0.26667	0.08819
		LLI	2.9	3.3	1.3	5.4	3.9	3.36	0.66753
	krt5-vim+	ALI	0.1	0.4	0.5	0.7		0.425	0.125
		LLI	0.3	0.4	0.5	0.3		0.375	0.04787
Fig.3.E	Gene	Group	sub-Group				Mean	SE
	Ecad	Other	ALI	1	1	1	1	0
			LLI	0.46256	0.52697	0.42849	0.47267	0.02888
		Basal	ALI	0.49988	0.52928	0.39372	0.4743	0.04117
			LLI	0.14702	0.19275	0.11803	0.1526	0.02175
	Vim	Other	ALI	1	1	1	1	0
			LLI	0.94543	0.6662	0.35775	0.65646	0.16972
		Basal	ALI	2.13686	1.86892	1.94689	1.98422	0.07957
			LLI	3.57237	3.51409	2.90526	3.33057	0.21332
	SMA	Other	ALI	1	1	1	1	0
			LLI	0.55684	0.91	0.77785	0.74823	0.10302
		Basal	ALI	1.67996	1.64159	1.66918	1.66358	0.01142
			LLI	2.39314	1.99775	2.08099	2.15729	0.12035
Fig.4
Fig.4.D	Group	sub-Group				Mean	SE
	ALI	Other	1	1	1	1	0
		Basal	2.12357	2.38604	2.26673	2.25878	0.07587
	LLI	Other	1.30588	0.96992	0.94494	1.07358	0.11637
		Basal	3.75663	3.41512	4.09814	3.75663	0.19717
Fig.4.E	Group				Mean	SE
	ALI	1	1	1	1	0
	LLI	3.43491	3.59438	3.26263	3.43064	0.09579
Fig.4.G	Group					Mean	SE
	ALI	1	1	1	1	1	0
	LLI	1.68824	3.40892	3.21058	2.25877	2.64163	0.40497
Fig.5
Fig.5.A	Gene	Group				Mean	SE
	Rps15a	ALI	1	1	1	1	0
		LLI	1.53608	2.20061	1.96375	1.90015	0.19445
	Rps19	ALI	1	1	1	1	0
		LLI	1.89574	2.0647	1.65337	1.87127	0.11937
	Rpl14	ALI	1	1	1	1	0
		LLI	2.94963	2.73817	3.20344	2.96374	0.1345
	Rpl22	ALI	1	1	1	1	0
		LLI	2.13848	2.00204	1.78459	1.97503	0.10305
Fig.5.B	Gene	Group				Mean	SE
	45S	ALI	1	1	1	1	0
		LLI	1.67877	2.23687	2.79496	2.23687	0.32222
	28S	ALI	1	1	1	1	0
		LLI	1.34799	1.60372	1.895	1.61557	0.15802
	18S	ALI	1	1	1	1	0
		LLI	1.29562	1.2876	1.28075	1.28799	0.0043
	5.8S	ALI	1	1	1	1	0
		LLI	1.97655	2.08623	2.18785	2.08354	0.06101
Fig.5.C
		Group	sub-Group				Mean	SE
	Rps15a	Other	ALI	1	1	1	1	0										--
			LLI	0.87453	0.67319	1.07588	0.87453	0.11625										--
		Basal	ALI	1.66648	1.39807	1.43221	1.49892	0.08436										--
			LLI	2.0195	2.43798	2.18429	2.21392	0.12171										--
																					--				--	--	--	--
	Rps19	Other	ALI	1	1	1	1	0
			LLI	0.75775	0.56978	0.94572	0.75775	0.10852
		Basal	ALI	1.40085	1.6716	1.57302	1.54849	0.07912
			LLI	1.82487	2.0581	2.37044	2.08447	0.15804
	Rpl14	Other	ALI	1	1	1	1	0
			LLI	0.92809	1.13129	0.72489	0.92809	0.11732
		Basal	ALI	1.49823	1.66949	1.58386	1.58386	0.04944
			LLI	2.86187	2.53262	2.43132	2.6086	0.12997
	Rpl22	Other	ALI	1	1	1	1	0
			LLI	0.67224	0.71604	0.62844	0.67224	0.02529
		Basal	ALI	1.38546	1.22068	1.41828	1.34147	0.06114
			LLI	1.6336	2.02862	1.83111	1.83111	0.11403
Fig.5.D	Gene	Group	sub-Group				Mean	SE
	45S	Other	ALI	1	1	1	1	0
			LLI	0.97125	0.8464	0.69601	0.83789	0.07957
		Basal	ALI	2.90326	2.79893	2.94003	2.88074	0.04226
			LLI	6.51945	4.05423	5.89483	5.4895	0.73994
																				--	--	--	--	--	--	--
	28S	Other	ALI	1	1	1	1	0
			LLI	0.43977	0.11776	0.28035	0.2793	0.09296
		Basal	ALI	1.52872	1.52326	1.51816	1.52338	0.00305
			LLI	2.64699	2.96181	2.33216	2.64699	0.18176
	18S	Other	ALI	1	1	1	1	0
			LLI	0.50025	0.58819	0.62011	0.56951	0.03584
		Basal	ALI	1.24108	1.44697	1.21903	1.30236	0.07258
			LLI	3.05189	3.20809	2.8957	3.05189	0.09018
	5.8S	Other	ALI	1	1	1	1	0
			LLI	0.42194	0.10271	0.25292	0.25919	0.09221
		Basal	ALI	1.2944	1.42035	1.21827	1.31101	0.05892
			LLI	2.28638	2.1894	2.38335	2.28638	0.05599
Fig.6
Fig.6.A	Gene	Group						Mean	SE
	45S	ALI	1	1	1	1	1	1	0
		LLI	2.69354	2.61759	2.07006	2.57458	2.07505	2.40616	0.13752
		ALI+CX-5461	1.38883	1.33424	0.50274	0.66375	1.39588	1.05709	0.19541
		LLI+CX-5461	0.86744	1.49074	0.97016	0.99383	1.21693	1.10782	0.11141
	28S	ALI	1	1	1	1	1	1	0
		LLI	1.83433	1.75695	1.52438	1.67679	1.73779	1.70605	0.05192
		ALI+CX-5461	0.9703	0.83903	0.77322	0.92631	0.41781	0.78533	0.09803
		LLI+CX-5461	0.74611	1.29595	0.81975	1.08488	1.11485	1.01231	0.10104
	18S	ALI	1	1	1	1	1	1	0
		LLI	1.67974	1.80783	1.93593	1.85275	1.98045	1.81906	0.05349
		ALI+CX-5461	1.20003	1.11704	0.77287	1.18203	0.99822	1.06799	0.09998
		LLI+CX-5461	1.27399	1.08155	1.52787	1.13747	1.34452	1.25522	0.09946
	5.8S	ALI	1	1	1	1	1	1	0
		LLI	2.2692	1.5183	2.04982	1.29776	1.59422	1.78377	0.22603
		ALI+CX-5461	0.8285	1.12683	0.91045	0.8285	1.31354	0.92357	0.07045
		LLI+CX-5461	0.62188	1.32642	0.87677	1.17535	1.06114	1.00011	0.15691
Fig.6.B	Gene	Group				Mean	SE
	Ecad	ALI	1	1	1	1	0
		LLI	0.72677	0.64261	0.7183	0.6959	0.02675
		ALI+CX-5461	0.89	1.07831	1.22918	1.06583	0.09811
		LLI+CX-5461	0.99085	1.03582	1.119	1.04856	0.03754
	Vim	ALI	1	1	1	1	0
		LLI	2.17375	1.50085	2.03317	1.90259	0.20493
		ALI+CX-5461	0.96341	0.96159	1.00994	0.97831	0.01582
		LLI+CX-5461	1.29946	1.11348	0.74067	1.0512	0.16429
	SMA	ALI	1	1	1	1	0
		LLI	1.45758	1.59125	1.65052	1.56645	0.05706
		ALI+CX-5461	0.25665	0.74394	1.08703	0.69587	0.24091
		LLI+CX-5461	1.18959	1.24344	1.0546	1.16254	0.05617
Fig.6.D	Protein	Group					Mean	SE
	Ecad	ALI	1	1	1	1	1	0
		LLI	0.65577	0.51071	0.44254	0.43421	0.51081	0.05127
		ALI+CX-5461	1.39736	1.06707	1.18444	1.02929	1.16954	0.08281
		LLI+CX-5461	0.8032	0.86534	0.96798	0.65621	0.82318	0.06521
	Vim	ALI	1	1	1	1	1	0
		LLI	1.92131	2.03704	2	2.18959	2.03698	0.0563
		ALI+CX-5461	0.92105	1.07212	0.83102	0.85714	0.92034	0.05401
		LLI+CX-5461	1.33653	1.31579	1.2069		1.28641	0.0402
	SMA	ALI	1	1	1	1	1	0
		LLI	1.96724	2.3401	2.26257	2.29979	2.21742	0.08488
		ALI+CX-5461	1.32851	1.10393	0.94947	1.16406	1.13649	0.07835
		LLI+CX-5461	1.08221	1.16345	0.90882		1.0515	0.07509
Fig.7
Fig.7.C	Group					Mean	SE
	ALI	1	1	1	1	1	0
	LLI	2.2549	2.31974	2.3218	2.46579	2.34056	0.04454
	ALI+CX5461	0.81	0.81637	0.93743	1.29284	0.96416	0.11341
	LLI+CX5461	1.12111	1.11265		1.24475	1.1595	0.04269
Fig.7.D	Group				Mean	SE
	ALI	1	1	1	1	0
	LLI	2.49038	3.00364	3.68667	3.06023	0.34649
	ALI+CX5461	0.96355	0.84296	1.56154	1.12268	0.22217
	LLI+CX5461	1.56	2.03636	1.43388	1.67675	0.18346
